# Supplementary material for: De Novo Transcriptome Assembly of the Chinese Swamp Buffalo by RNA Sequencing and SSR Marker Discovery
Source: PLoS One. 2016 Jan 14;11(1):e0147132. doi: 10.1371/journal.pone.0147132 (PMC4713091; doi:10.1371/journal.pone.0147132)
Supplement: S1 Table — (XLSX) [file pone.0147132.s001.xlsx]

## Sheet: Sheet1
S1 Table. Summary of KEGG classification of assembled unigenes
0	Term2	Pathway_ID	Term3	Gene_number
Cellular Processes	Cell growth and death	ko04110	Cell cycle	158
Cellular Processes	Cell growth and death	ko04111	Cell cycle - yeast	84
Cellular Processes	Cell growth and death	ko04112	Cell cycle - Caulobacter	4
Cellular Processes	Cell growth and death	ko04113	Meiosis - yeast	74
Cellular Processes	Cell growth and death	ko04114	Oocyte meiosis	134
Cellular Processes	Cell growth and death	ko04115	p53 signaling pathway	87
Cellular Processes	Cell growth and death	ko04210	Apoptosis	102
Cellular Processes	Cell motility (level2)	ko04810	Regulation of actin cytoskeleton	294
Cellular Processes	Cellular community	ko04510	Focal adhesion	339
Cellular Processes	Cellular community	ko04520	Adherens junction	104
Cellular Processes	Cellular community	ko04530	Tight junction	170
Cellular Processes	Cellular community	ko04540	Gap junction	121
Cellular Processes	Transport and catabolism	ko04140	Regulation of autophagy	26
Cellular Processes	Transport and catabolism	ko04142	Lysosome	128
Cellular Processes	Transport and catabolism	ko04144	Endocytosis	256
Cellular Processes	Transport and catabolism	ko04145	Phagosome	177
Cellular Processes	Transport and catabolism	ko04146	Peroxisome	93
Environmental Information Processing	Membrane transport	ko02010	ABC transporters	106
Environmental Information Processing	Membrane transport	ko03070	Bacterial secretion system	2
Environmental Information Processing	Signal transduction	ko02020	Two-component system	16
Environmental Information Processing	Signal transduction	ko04010	MAPK signaling pathway	347
Environmental Information Processing	Signal transduction	ko04011	MAPK signaling pathway - yeast	24
Environmental Information Processing	Signal transduction	ko04012	ErbB signaling pathway	124
Environmental Information Processing	Signal transduction	ko04013	MAPK signaling pathway - fly	28
Environmental Information Processing	Signal transduction	ko04014	Ras signaling pathway	297
Environmental Information Processing	Signal transduction	ko04015	Rap1 signaling pathway	307
Environmental Information Processing	Signal transduction	ko04020	Calcium signaling pathway	296
Environmental Information Processing	Signal transduction	ko04064	NF-kappa B signaling pathway	113
Environmental Information Processing	Signal transduction	ko04066	HIF-1 signaling pathway	144
Environmental Information Processing	Signal transduction	ko04068	FoxO signaling pathway	176
Environmental Information Processing	Signal transduction	ko04070	Phosphatidylinositol signaling system	130
Environmental Information Processing	Signal transduction	ko04150	mTOR signaling pathway	88
Environmental Information Processing	Signal transduction	ko04151	PI3K-Akt signaling pathway	474
Environmental Information Processing	Signal transduction	ko04310	Wnt signaling pathway	170
Environmental Information Processing	Signal transduction	ko04330	Notch signaling pathway	70
Environmental Information Processing	Signal transduction	ko04340	Hedgehog signaling pathway	58
Environmental Information Processing	Signal transduction	ko04350	TGF-beta signaling pathway	102
Environmental Information Processing	Signal transduction	ko04370	VEGF signaling pathway	88
Environmental Information Processing	Signal transduction	ko04390	Hippo signaling pathway	188
Environmental Information Processing	Signal transduction	ko04391	Hippo signaling pathway - fly	115
Environmental Information Processing	Signal transduction	ko04630	Jak-STAT signaling pathway	154
Environmental Information Processing	Signal transduction	ko04668	TNF signaling pathway	133
Environmental Information Processing	Signaling molecules and interaction	ko04060	Cytokine-cytokine receptor interaction	228
Environmental Information Processing	Signaling molecules and interaction	ko04080	Neuroactive ligand-receptor interaction	293
Environmental Information Processing	Signaling molecules and interaction	ko04512	ECM-receptor interaction	169
Environmental Information Processing	Signaling molecules and interaction	ko04514	Cell adhesion molecules (CAMs)	191
Genetic Information Processing	Folding, sorting and degradation	ko03018	RNA degradation	90
Genetic Information Processing	Folding, sorting and degradation	ko03050	Proteasome	44
Genetic Information Processing	Folding, sorting and degradation	ko03060	Protein export	25
Genetic Information Processing	Folding, sorting and degradation	ko04120	Ubiquitin mediated proteolysis	164
Genetic Information Processing	Folding, sorting and degradation	ko04122	Sulfur relay system	10
Genetic Information Processing	Folding, sorting and degradation	ko04130	SNARE interactions in vesicular transport	35
Genetic Information Processing	Folding, sorting and degradation	ko04141	Protein processing in endoplasmic reticulum	210
Genetic Information Processing	Replication and repair	ko03030	DNA replication	43
Genetic Information Processing	Replication and repair	ko03410	Base excision repair	36
Genetic Information Processing	Replication and repair	ko03420	Nucleotide excision repair	48
Genetic Information Processing	Replication and repair	ko03430	Mismatch repair	28
Genetic Information Processing	Replication and repair	ko03440	Homologous recombination	42
Genetic Information Processing	Replication and repair	ko03450	Non-homologous end-joining	20
Genetic Information Processing	Replication and repair	ko03460	Fanconi anemia pathway	77
Genetic Information Processing	Transcription	ko03020	RNA polymerase	29
Genetic Information Processing	Transcription	ko03022	Basal transcription factors	44
Genetic Information Processing	Transcription	ko03040	Spliceosome	150
Genetic Information Processing	Translation	ko00970	Aminoacyl-tRNA biosynthesis	52
Genetic Information Processing	Translation	ko03008	Ribosome biogenesis in eukaryotes	97
Genetic Information Processing	Translation	ko03010	Ribosome	244
Genetic Information Processing	Translation	ko03013	RNA transport	196
Genetic Information Processing	Translation	ko03015	mRNA surveillance pathway	121
Human Diseases	Cancers: Overview	ko05200	Pathways in cancer	438
Human Diseases	Cancers: Overview	ko05202	Transcriptional misregulation in cancer	198
Human Diseases	Cancers: Overview	ko05203	Viral carcinogenesis	228
Human Diseases	Cancers: Overview	ko05204	Chemical carcinogenesis	68
Human Diseases	Cancers: Overview	ko05205	Proteoglycans in cancer	300
Human Diseases	Cancers: Overview	ko05206	MicroRNAs in cancer	215
Human Diseases	Cancers: Specific types	ko05210	Colorectal cancer	98
Human Diseases	Cancers: Specific types	ko05211	Renal cell carcinoma	91
Human Diseases	Cancers: Specific types	ko05212	Pancreatic cancer	96
Human Diseases	Cancers: Specific types	ko05213	Endometrial cancer	73
Human Diseases	Cancers: Specific types	ko05214	Glioma	89
Human Diseases	Cancers: Specific types	ko05215	Prostate cancer	123
Human Diseases	Cancers: Specific types	ko05216	Thyroid cancer	36
Human Diseases	Cancers: Specific types	ko05217	Basal cell carcinoma	69
Human Diseases	Cancers: Specific types	ko05218	Melanoma	81
Human Diseases	Cancers: Specific types	ko05219	Bladder cancer	39
Human Diseases	Cancers: Specific types	ko05220	Chronic myeloid leukemia	102
Human Diseases	Cancers: Specific types	ko05221	Acute myeloid leukemia	79
Human Diseases	Cancers: Specific types	ko05222	Small cell lung cancer	130
Human Diseases	Cancers: Specific types	ko05223	Non-small cell lung cancer	78
Human Diseases	Cardiovascular diseases	ko05410	Hypertrophic cardiomyopathy (HCM)	130
Human Diseases	Cardiovascular diseases	ko05412	Arrhythmogenic right ventricular cardiomyopathy (ARVC)	110
Human Diseases	Cardiovascular diseases	ko05414	Dilated cardiomyopathy	153
Human Diseases	Cardiovascular diseases	ko05416	Viral myocarditis	72
Human Diseases	Endocrine and metabolic diseases	ko04930	Type II diabetes mellitus	106
Human Diseases	Endocrine and metabolic diseases	ko04932	Non-alcoholic fatty liver disease (NAFLD)	188
Human Diseases	Endocrine and metabolic diseases	ko04940	Type I diabetes mellitus	41
Human Diseases	Endocrine and metabolic diseases	ko04950	Maturity onset diabetes of the young	22
Human Diseases	Immune diseases	ko05310	Asthma	29
Human Diseases	Immune diseases	ko05320	Autoimmune thyroid disease	45
Human Diseases	Immune diseases	ko05321	Inflammatory bowel disease (IBD)	68
Human Diseases	Immune diseases	ko05322	Systemic lupus erythematosus	102
Human Diseases	Immune diseases	ko05323	Rheumatoid arthritis	89
Human Diseases	Immune diseases	ko05330	Allograft rejection	41
Human Diseases	Immune diseases	ko05332	Graft-versus-host disease	37
Human Diseases	Immune diseases	ko05340	Primary immunodeficiency	46
Human Diseases	Infectious diseases: Bacterial	ko05100	Bacterial invasion of epithelial cells	106
Human Diseases	Infectious diseases: Bacterial	ko05110	Vibrio cholerae infection	71
Human Diseases	Infectious diseases: Bacterial	ko05120	Epithelial cell signaling in Helicobacter pylori infection	79
Human Diseases	Infectious diseases: Bacterial	ko05130	Pathogenic Escherichia coli infection	52
Human Diseases	Infectious diseases: Bacterial	ko05131	Shigellosis	82
Human Diseases	Infectious diseases: Bacterial	ko05132	Salmonella infection	106
Human Diseases	Infectious diseases: Bacterial	ko05133	Pertussis	86
Human Diseases	Infectious diseases: Bacterial	ko05134	Legionellosis	85
Human Diseases	Infectious diseases: Bacterial	ko05150	Staphylococcus aureus infection	62
Human Diseases	Infectious diseases: Bacterial	ko05152	Tuberculosis	190
Human Diseases	Infectious diseases: Parasitic	ko05140	Leishmaniasis	86
Human Diseases	Infectious diseases: Parasitic	ko05142	Chagas disease (American trypanosomiasis)	150
Human Diseases	Infectious diseases: Parasitic	ko05143	African trypanosomiasis	42
Human Diseases	Infectious diseases: Parasitic	ko05144	Malaria	53
Human Diseases	Infectious diseases: Parasitic	ko05145	Toxoplasmosis	175
Human Diseases	Infectious diseases: Parasitic	ko05146	Amoebiasis	173
Human Diseases	Infectious diseases: Viral	ko05160	Hepatitis C	151
Human Diseases	Infectious diseases: Viral	ko05161	Hepatitis B	187
Human Diseases	Infectious diseases: Viral	ko05162	Measles	173
Human Diseases	Infectious diseases: Viral	ko05164	Influenza A	207
Human Diseases	Infectious diseases: Viral	ko05166	HTLV-I infection	335
Human Diseases	Infectious diseases: Viral	ko05168	Herpes simplex infection	210
Human Diseases	Infectious diseases: Viral	ko05169	Epstein-Barr virus infection	250
Human Diseases	Neurodegenerative diseases	ko05010	Alzheimer's disease	213
Human Diseases	Neurodegenerative diseases	ko05012	Parkinson's disease	172
Human Diseases	Neurodegenerative diseases	ko05014	Amyotrophic lateral sclerosis (ALS)	64
Human Diseases	Neurodegenerative diseases	ko05016	Huntington's disease	234
Human Diseases	Neurodegenerative diseases	ko05020	Prion diseases	34
Human Diseases	Substance dependence	ko05030	Cocaine addiction	59
Human Diseases	Substance dependence	ko05031	Amphetamine addiction	89
Human Diseases	Substance dependence	ko05032	Morphine addiction	135
Human Diseases	Substance dependence	ko05033	Nicotine addiction	57
Human Diseases	Substance dependence	ko05034	Alcoholism	156
Metabolism	Amino acid metabolism	ko00250	Alanine, aspartate and glutamate metabolism	39
Metabolism	Amino acid metabolism	ko00260	Glycine, serine and threonine metabolism	51
Metabolism	Amino acid metabolism	ko00270	Cysteine and methionine metabolism	43
Metabolism	Amino acid metabolism	ko00280	Valine, leucine and isoleucine degradation	53
Metabolism	Amino acid metabolism	ko00290	Valine, leucine and isoleucine biosynthesis	5
Metabolism	Amino acid metabolism	ko00300	Lysine biosynthesis	2
Metabolism	Amino acid metabolism	ko00310	Lysine degradation	144
Metabolism	Amino acid metabolism	ko00330	Arginine and proline metabolism	72
Metabolism	Amino acid metabolism	ko00340	Histidine metabolism	28
Metabolism	Amino acid metabolism	ko00350	Tyrosine metabolism	43
Metabolism	Amino acid metabolism	ko00360	Phenylalanine metabolism	25
Metabolism	Amino acid metabolism	ko00380	Tryptophan metabolism	48
Metabolism	Amino acid metabolism	ko00400	Phenylalanine, tyrosine and tryptophan biosynthesis	7
Metabolism	Biosynthesis of other secondary metabolites	ko00232	Caffeine metabolism	4
Metabolism	Biosynthesis of other secondary metabolites	ko00254	Aflatoxin biosynthesis	5
Metabolism	Biosynthesis of other secondary metabolites	ko00311	Penicillin and cephalosporin biosynthesis	1
Metabolism	Biosynthesis of other secondary metabolites	ko00401	Novobiocin biosynthesis	1
Metabolism	Biosynthesis of other secondary metabolites	ko00521	Streptomycin biosynthesis	14
Metabolism	Biosynthesis of other secondary metabolites	ko00524	Butirosin and neomycin biosynthesis	9
Metabolism	Biosynthesis of other secondary metabolites	ko00901	Indole alkaloid biosynthesis	1
Metabolism	Biosynthesis of other secondary metabolites	ko00940	Phenylpropanoid biosynthesis	2
Metabolism	Biosynthesis of other secondary metabolites	ko00944	Flavone and flavonol biosynthesis	1
Metabolism	Biosynthesis of other secondary metabolites	ko00950	Isoquinoline alkaloid biosynthesis	17
Metabolism	Biosynthesis of other secondary metabolites	ko00960	Tropane, piperidine and pyridine alkaloid biosynthesis	9
Metabolism	Biosynthesis of other secondary metabolites	ko00965	Betalain biosynthesis	4
Metabolism	Carbohydrate metabolism	ko00010	Glycolysis / Gluconeogenesis	73
Metabolism	Carbohydrate metabolism	ko00020	Citrate cycle (TCA cycle)	37
Metabolism	Carbohydrate metabolism	ko00030	Pentose phosphate pathway	31
Metabolism	Carbohydrate metabolism	ko00040	Pentose and glucuronate interconversions	26
Metabolism	Carbohydrate metabolism	ko00051	Fructose and mannose metabolism	38
Metabolism	Carbohydrate metabolism	ko00052	Galactose metabolism	33
Metabolism	Carbohydrate metabolism	ko00053	Ascorbate and aldarate metabolism	23
Metabolism	Carbohydrate metabolism	ko00500	Starch and sucrose metabolism	52
Metabolism	Carbohydrate metabolism	ko00520	Amino sugar and nucleotide sugar metabolism	58
Metabolism	Carbohydrate metabolism	ko00562	Inositol phosphate metabolism	96
Metabolism	Carbohydrate metabolism	ko00620	Pyruvate metabolism	50
Metabolism	Carbohydrate metabolism	ko00630	Glyoxylate and dicarboxylate metabolism	25
Metabolism	Carbohydrate metabolism	ko00640	Propanoate metabolism	37
Metabolism	Carbohydrate metabolism	ko00650	Butanoate metabolism	28
Metabolism	Carbohydrate metabolism	ko00660	C5-Branched dibasic acid metabolism	2
Metabolism	Energy metabolism	ko00190	Oxidative phosphorylation	150
Metabolism	Energy metabolism	ko00680	Methane metabolism	36
Metabolism	Energy metabolism	ko00710	Carbon fixation in photosynthetic organisms	27
Metabolism	Energy metabolism	ko00720	Carbon fixation pathways in prokaryotes	19
Metabolism	Energy metabolism	ko00910	Nitrogen metabolism	18
Metabolism	Energy metabolism	ko00920	Sulfur metabolism	13
Metabolism	Global and overview maps	ko01200	Carbon metabolism	129
Metabolism	Global and overview maps	ko01210	2-Oxocarboxylic acid metabolism	23
Metabolism	Global and overview maps	ko01212	Fatty acid metabolism	50
Metabolism	Global and overview maps	ko01220	Degradation of aromatic compounds	3
Metabolism	Global and overview maps	ko01230	Biosynthesis of amino acids	91
Metabolism	Glycan biosynthesis and metabolism	ko00510	N-Glycan biosynthesis	63
Metabolism	Glycan biosynthesis and metabolism	ko00511	Other glycan degradation	24
Metabolism	Glycan biosynthesis and metabolism	ko00512	Mucin type O-Glycan biosynthesis	39
Metabolism	Glycan biosynthesis and metabolism	ko00513	Various types of N-glycan biosynthesis	52
Metabolism	Glycan biosynthesis and metabolism	ko00514	Other types of O-glycan biosynthesis	36
Metabolism	Glycan biosynthesis and metabolism	ko00531	Glycosaminoglycan degradation	26
Metabolism	Glycan biosynthesis and metabolism	ko00532	Glycosaminoglycan biosynthesis - chondroitin sulfate / dermatan sulfate	25
Metabolism	Glycan biosynthesis and metabolism	ko00533	Glycosaminoglycan biosynthesis - keratan sulfate	17
Metabolism	Glycan biosynthesis and metabolism	ko00534	Glycosaminoglycan biosynthesis - heparan sulfate / heparin	29
Metabolism	Glycan biosynthesis and metabolism	ko00563	Glycosylphosphatidylinositol(GPI)-anchor biosynthesis	32
Metabolism	Glycan biosynthesis and metabolism	ko00601	Glycosphingolipid biosynthesis - lacto and neolacto series	32
Metabolism	Glycan biosynthesis and metabolism	ko00603	Glycosphingolipid biosynthesis - globo series	18
Metabolism	Glycan biosynthesis and metabolism	ko00604	Glycosphingolipid biosynthesis - ganglio series	18
Metabolism	Lipid metabolism	ko00061	Fatty acid biosynthesis	8
Metabolism	Lipid metabolism	ko00062	Fatty acid elongation	21
Metabolism	Lipid metabolism	ko00071	Fatty acid degradation	45
Metabolism	Lipid metabolism	ko00072	Synthesis and degradation of ketone bodies	10
Metabolism	Lipid metabolism	ko00073	Cutin, suberine and wax biosynthesis	4
Metabolism	Lipid metabolism	ko00100	Steroid biosynthesis	22
Metabolism	Lipid metabolism	ko00120	Primary bile acid biosynthesis	18
Metabolism	Lipid metabolism	ko00140	Steroid hormone biosynthesis	62
Metabolism	Lipid metabolism	ko00561	Glycerolipid metabolism	58
Metabolism	Lipid metabolism	ko00564	Glycerophospholipid metabolism	102
Metabolism	Lipid metabolism	ko00565	Ether lipid metabolism	45
Metabolism	Lipid metabolism	ko00590	Arachidonic acid metabolism	81
Metabolism	Lipid metabolism	ko00591	Linoleic acid metabolism	34
Metabolism	Lipid metabolism	ko00592	alpha-Linolenic acid metabolism	20
Metabolism	Lipid metabolism	ko00600	Sphingolipid metabolism	56
Metabolism	Lipid metabolism	ko01040	Biosynthesis of unsaturated fatty acids	21
Metabolism	Metabolism of cofactors and vitamins	ko00130	Ubiquinone and other terpenoid-quinone biosynthesis	10
Metabolism	Metabolism of cofactors and vitamins	ko00670	One carbon pool by folate	19
Metabolism	Metabolism of cofactors and vitamins	ko00730	Thiamine metabolism	3
Metabolism	Metabolism of cofactors and vitamins	ko00740	Riboflavin metabolism	13
Metabolism	Metabolism of cofactors and vitamins	ko00750	Vitamin B6 metabolism	8
Metabolism	Metabolism of cofactors and vitamins	ko00760	Nicotinate and nicotinamide metabolism	35
Metabolism	Metabolism of cofactors and vitamins	ko00770	Pantothenate and CoA biosynthesis	20
Metabolism	Metabolism of cofactors and vitamins	ko00780	Biotin metabolism	2
Metabolism	Metabolism of cofactors and vitamins	ko00785	Lipoic acid metabolism	3
Metabolism	Metabolism of cofactors and vitamins	ko00790	Folate biosynthesis	11
Metabolism	Metabolism of cofactors and vitamins	ko00830	Retinol metabolism	61
Metabolism	Metabolism of cofactors and vitamins	ko00860	Porphyrin and chlorophyll metabolism	40
Metabolism	Metabolism of other amino acids	ko00410	beta-Alanine metabolism	35
Metabolism	Metabolism of other amino acids	ko00430	Taurine and hypotaurine metabolism	9
Metabolism	Metabolism of other amino acids	ko00440	Phosphonate and phosphinate metabolism	7
Metabolism	Metabolism of other amino acids	ko00450	Selenocompound metabolism	20
Metabolism	Metabolism of other amino acids	ko00460	Cyanoamino acid metabolism	7
Metabolism	Metabolism of other amino acids	ko00471	D-Glutamine and D-glutamate metabolism	5
Metabolism	Metabolism of other amino acids	ko00472	D-Arginine and D-ornithine metabolism	1
Metabolism	Metabolism of other amino acids	ko00480	Glutathione metabolism	60
Metabolism	Metabolism of terpenoids and polyketides	ko00281	Geraniol degradation	4
Metabolism	Metabolism of terpenoids and polyketides	ko00523	Polyketide sugar unit biosynthesis	1
Metabolism	Metabolism of terpenoids and polyketides	ko00900	Terpenoid backbone biosynthesis	21
Metabolism	Metabolism of terpenoids and polyketides	ko00903	Limonene and pinene degradation	3
Metabolism	Metabolism of terpenoids and polyketides	ko00908	Zeatin biosynthesis	1
Metabolism	Metabolism of terpenoids and polyketides	ko00909	Sesquiterpenoid and triterpenoid biosynthesis	2
Metabolism	Metabolism of terpenoids and polyketides	ko01051	Biosynthesis of ansamycins	4
Metabolism	Metabolism of terpenoids and polyketides	ko01055	Biosynthesis of vancomycin group antibiotics	1
Metabolism	Nucleotide metabolism	ko00230	Purine metabolism	214
Metabolism	Nucleotide metabolism	ko00240	Pyrimidine metabolism	116
Metabolism	Xenobiotics biodegradation and metabolism	ko00361	Chlorocyclohexane and chlorobenzene degradation	1
Metabolism	Xenobiotics biodegradation and metabolism	ko00362	Benzoate degradation	7
Metabolism	Xenobiotics biodegradation and metabolism	ko00363	Bisphenol degradation	3
Metabolism	Xenobiotics biodegradation and metabolism	ko00364	Fluorobenzoate degradation	1
Metabolism	Xenobiotics biodegradation and metabolism	ko00623	Toluene degradation	1
Metabolism	Xenobiotics biodegradation and metabolism	ko00624	Polycyclic aromatic hydrocarbon degradation	5
Metabolism	Xenobiotics biodegradation and metabolism	ko00625	Chloroalkane and chloroalkene degradation	5
Metabolism	Xenobiotics biodegradation and metabolism	ko00626	Naphthalene degradation	1
Metabolism	Xenobiotics biodegradation and metabolism	ko00627	Aminobenzoate degradation	12
Metabolism	Xenobiotics biodegradation and metabolism	ko00633	Nitrotoluene degradation	1
Metabolism	Xenobiotics biodegradation and metabolism	ko00643	Styrene degradation	3
Metabolism	Xenobiotics biodegradation and metabolism	ko00791	Atrazine degradation	3
Metabolism	Xenobiotics biodegradation and metabolism	ko00930	Caprolactam degradation	7
Metabolism	Xenobiotics biodegradation and metabolism	ko00980	Metabolism of xenobiotics by cytochrome P450	59
Metabolism	Xenobiotics biodegradation and metabolism	ko00982	Drug metabolism - cytochrome P450	54
Metabolism	Xenobiotics biodegradation and metabolism	ko00983	Drug metabolism - other enzymes	38
Organismal Systems	Circulatory system	ko04260	Cardiac muscle contraction	100
Organismal Systems	Circulatory system	ko04261	Adrenergic signaling in cardiomyocytes	214
Organismal Systems	Circulatory system	ko04270	Vascular smooth muscle contraction	157
Organismal Systems	Development	ko04320	Dorso-ventral axis formation	52
Organismal Systems	Development	ko04360	Axon guidance	194
Organismal Systems	Development	ko04380	Osteoclast differentiation	153
Organismal Systems	Digestive system	ko04970	Salivary secretion	117
Organismal Systems	Digestive system	ko04971	Gastric acid secretion	97
Organismal Systems	Digestive system	ko04972	Pancreatic secretion	128
Organismal Systems	Digestive system	ko04973	Carbohydrate digestion and absorption	62
Organismal Systems	Digestive system	ko04974	Protein digestion and absorption	125
Organismal Systems	Digestive system	ko04975	Fat digestion and absorption	47
Organismal Systems	Digestive system	ko04976	Bile secretion	120
Organismal Systems	Digestive system	ko04977	Vitamin digestion and absorption	26
Organismal Systems	Digestive system	ko04978	Mineral absorption	62
Organismal Systems	Endocrine system	ko03320	PPAR signaling pathway	65
Organismal Systems	Endocrine system	ko04614	Renin-angiotensin system	22
Organismal Systems	Endocrine system	ko04910	Insulin signaling pathway	184
Organismal Systems	Endocrine system	ko04911	Insulin secretion	143
Organismal Systems	Endocrine system	ko04912	GnRH signaling pathway	120
Organismal Systems	Endocrine system	ko04913	Ovarian steroidogenesis	61
Organismal Systems	Endocrine system	ko04914	Progesterone-mediated oocyte maturation	121
Organismal Systems	Endocrine system	ko04915	Estrogen signaling pathway	154
Organismal Systems	Endocrine system	ko04916	Melanogenesis	130
Organismal Systems	Endocrine system	ko04917	Prolactin signaling pathway	98
Organismal Systems	Endocrine system	ko04918	Thyroid hormone synthesis	96
Organismal Systems	Endocrine system	ko04919	Thyroid hormone signaling pathway	176
Organismal Systems	Endocrine system	ko04920	Adipocytokine signaling pathway	83
Organismal Systems	Environmental adaptation	ko04626	Plant-pathogen interaction	14
Organismal Systems	Environmental adaptation	ko04710	Circadian rhythm	38
Organismal Systems	Environmental adaptation	ko04711	Circadian rhythm - fly	13
Organismal Systems	Environmental adaptation	ko04712	Circadian rhythm - plant	5
Organismal Systems	Environmental adaptation	ko04713	Circadian entrainment	157
Organismal Systems	Excretory system	ko04960	Aldosterone-regulated sodium reabsorption	62
Organismal Systems	Excretory system	ko04961	Endocrine and other factor-regulated calcium reabsorption	59
Organismal Systems	Excretory system	ko04962	Vasopressin-regulated water reabsorption	55
Organismal Systems	Excretory system	ko04964	Proximal tubule bicarbonate reclamation	25
Organismal Systems	Excretory system	ko04966	Collecting duct acid secretion	26
Organismal Systems	Immune system	ko04062	Chemokine signaling pathway	214
Organismal Systems	Immune system	ko04610	Complement and coagulation cascades	89
Organismal Systems	Immune system	ko04612	Antigen processing and presentation	83
Organismal Systems	Immune system	ko04620	Toll-like receptor signaling pathway	129
Organismal Systems	Immune system	ko04621	NOD-like receptor signaling pathway	75
Organismal Systems	Immune system	ko04622	RIG-I-like receptor signaling pathway	64
Organismal Systems	Immune system	ko04623	Cytosolic DNA-sensing pathway	52
Organismal Systems	Immune system	ko04640	Hematopoietic cell lineage	92
Organismal Systems	Immune system	ko04650	Natural killer cell mediated cytotoxicity	155
Organismal Systems	Immune system	ko04660	T cell receptor signaling pathway	134
Organismal Systems	Immune system	ko04662	B cell receptor signaling pathway	103
Organismal Systems	Immune system	ko04664	Fc epsilon RI signaling pathway	90
Organismal Systems	Immune system	ko04666	Fc gamma R-mediated phagocytosis	134
Organismal Systems	Immune system	ko04670	Leukocyte transendothelial migration	149
Organismal Systems	Immune system	ko04672	Intestinal immune network for IgA production	48
Organismal Systems	Nervous system	ko04720	Long-term potentiation	94
Organismal Systems	Nervous system	ko04721	Synaptic vesicle cycle	71
Organismal Systems	Nervous system	ko04722	Neurotrophin signaling pathway	163
Organismal Systems	Nervous system	ko04723	Retrograde endocannabinoid signaling	159
Organismal Systems	Nervous system	ko04724	Glutamatergic synapse	179
Organismal Systems	Nervous system	ko04725	Cholinergic synapse	176
Organismal Systems	Nervous system	ko04726	Serotonergic synapse	155
Organismal Systems	Nervous system	ko04727	GABAergic synapse	130
Organismal Systems	Nervous system	ko04728	Dopaminergic synapse	181
Organismal Systems	Nervous system	ko04730	Long-term depression	103
Organismal Systems	Sensory system	ko04740	Olfactory transduction	70
Organismal Systems	Sensory system	ko04742	Taste transduction	53
Organismal Systems	Sensory system	ko04744	Phototransduction	20
Organismal Systems	Sensory system	ko04745	Phototransduction - fly	39
Organismal Systems	Sensory system	ko04750	Inflammatory mediator regulation of TRP channels	153
