# Supplementary material for: De Novo Transcriptome Assembly of the Chinese Swamp Buffalo by RNA Sequencing and SSR Marker Discovery
Source: PLoS One. 2016 Jan 14;11(1):e0147132. doi: 10.1371/journal.pone.0147132 (PMC4713091; doi:10.1371/journal.pone.0147132)
Supplement: S3 Table — (XLSX) [file pone.0147132.s003.xlsx]

## Sheet: SSR
S3 Table. Primers information for SSRs in swamp buffalo
Number	Unigenes	SSRs	Forward primer (5'-3')	Reverse primer (5'-3'）	Size (bp)
1	c100962_g1	(A)16	GCTGGGACCAGTAAAATCCA	AATAAAGAAGCGCTGCAGGA	266
2	c101428_g1	(A)16	CCCATTAACATGCTTCCCTG	AGCAAAGTTCTTTGGGGCTT	139
3	c102216_g1	(T)18	CCCTCTGATGATGGCATTCT	CTACATGAGCTCTCCCTGCC	277
4	c85589_g3	(AT)9	GTCATGGGTGGTAGCCTCTT	GCAATGCAGTGTTTAGTGGG	253
5	c90817_g1	(AG)8	CAATTAAGGGGAGGGGAGAG	TTGAATAGAAGACCCCACTGC	138
6	c91434_g2	(TC)11	GGAGGGAGAAAGAAGATGGG	TCAAGACCAGCAAACAGCAC	262
7	c95357_g1	(AG)8	GCTCTCCAGCCTCACAAGAG	ATGGAGGCCTCTCCTCACTT	203
8	c97496_g2	(AC)8	AGGGGGAACCAGAGTCCTTA	CCCTCAATTCCTGTCTTCCA	215
9	c29773_g1	(GT)10	CCTGGAAGGTTGTGGACATT	TCCATTTTGGCACCTGTGTA	233
10	c45669_g1	(GT)8	TGGCCTGTTTGTATGTGAGG	GTTCACACACGCCATGATCT	160
11	c28863_g1	(TG)9	GGAGCTTTTCACAGGGCATA	GCTCCAACTCCAGAGTCCTG	154
12	c29117_g1	(AG)8	ACGAAAAGGAACACGCACTT	GAGGTGCTGATACCGAGAGC	266
13	c30689_g1	(CA)8	GGGAAGCCCCAAAACTGTTA	TCTGTGGGAAGGAGTTGGTC	190
14	c3537_g1	(AG)8	GAACCATACATCGACGCCTT	TAGTCTTCTTCGGGGACCCT	226
15	c90383_g2	(GGT)5	CTGCCATAGGTGGGGATTTA	AGAAAACCAGCCAGCAGAAA	146
16	c97823_g8	(CCG)5	CTCCAGGAGCAACCCAGAG	ACGATGAAGACGACGAGGAC	101
17	c95392_g3	(CCT)5	TCTTGGTCGCTCTCTTCCTC	GCTAGCGTCCTCCAATGAAA	213
18	c95394_g1	(CGA)5	AGCATCATCTTCCTCTCCGA	GGGGTTCTTGCTAAGCTCCT	279
19	c95402_g8	(CCA)5	TGAAGAAATGGAGAGCCCAC	CTATGCGGAGGCAGGTTTAG	173
20	c95505_g1	(CCT)5	CTGCAGGATCCGCTCTTATT	TTGTTGAGGGATGGGTGATT	263
21	c95544_g1	(CTC)5	CCCGAGACAGAAGTCACACA	ATTGGATCTGATGGCTCCAG	223
22	c95813_g6	(AAT)6	CAGGTTTGATCCCCTGTTTG	ACGCTTAACCACTGGACCAC	131
23	c95815_g1	(AGA)5	GAGGAGATGTCTCTGCTCCG	ATGTGGTAGCAGGCCTCTGT	182
24	c95831_g3	(GTC)5	TCACTGTTGCTGTCCTCCTG	GGGACTCCTGTGACACCAAT	226
25	c96261_g5	(GCC)6	AGTTGCTCATTGCCAGTTCC	ACTTTCCCTCTCGCATGCTT	135
26	c96305_g4	(TGC)5	CATGAGGTGACCCAGTGTTG	GTAGACAAGCCAGCCAGGAG	188
27	c96868_g2	(AAC)5	TTTTTGGAAGATGGCTGACC	TATGTGGGGCAGTAGAAGCC	276
28	c96873_g3	(TCA)5	GGCATCCTTGTCTGGGAGTA	GAGTTTTTGGCGGTGGAGTA	179
29	c97498_g3	(CTG)6	GCTTTGGCTACGTGGAGAAG	GGTTGTCATTTCACTCGGCT	190
30	c97820_g4	(CTG)5	AGCCAGGGTTAATCATTTGC	CCTGTGGTCACAGAGCTGC	227
31	c28097_g1	(AAG)5	GGGGACGAGATGATTTTTGA	CTTTTGTTTCTGAGGGCTGG	121
32	c29559_g1	(TCT)6	ATCTCCTCCTCCTCCAGCTC	AGTTTCCTCAACCCGGAAGT	184
33	c32118_g1	(CAG)7	ATACTTGAAGGACCGGACGA	CTATGGAGCTGTGGCCGT	218
34	c43761_g2	(CTC)6	GTTCATCTTTGGGGTCAGGA	TGCAGAGGAGTCGGAAACTT	171
35	c56032_g1	(CCT)5	CAGTTCTGCGAAGTGGTGAA	AGGATTCCTGAGAGGAGGC	122
36	c63011_g1	(CCT)5	AGCCAACAGACTGTCCCCTA	GCTGAGAACAGCATTAGCCC	225
37	c90300_g1	(GGA)5	CAGGGCGAGGTAGAAGAGAA	CAGCATCCGCAGAACCAG	150
38	c90309_g3	(AGG)5	GTGGCCAGGAGGGAGAGA	TCACCTGCTATGTGTCAGGC	128
39	c90316_g1	(GCT)5	CTTCTCCTGAGGACACCTCG	AAAGGACAATGGCTTGCTGT	264
40	c90328_g2	(AGC)6	CGTTTAGACTTCGGGAGCAC	GACAGCAATTCTCCCTGGAA	131
41	c90351_g2	(TCT)5	TAGATGCTCATCATGCTGCC	AGGCCTCAGTGTGGATATGG	141
42	c90374_g1	(GCC)5	AGAAATTCAGGGGCCAAAGT	GAATCCCCGTCAGCTAACAA	270
43	c90378_g1	(CAG)5	TTGGTCCACATGGTTAGTGG	TGTCTTCATCCTCCAGGTCC	223
44	c90380_g1	(CTC)5	CTAGGTGCTAGCTCGGCG	GGAAAGTTAGCGCGGAGAG	154
45	c90393_g2	(CAG)5	GCTATGCAGATTGAGGGAGC	CTGGCAAGTGGTAAACCTCC	231
46	c90438_g7	(CTG)5	CTGGATGCCATGAGTTGCTA	GGAACTTGTAGGCCATGGTG	231
47	c90478_g1	(CAG)5	TTATCAATCCCCCTCTGCTG	AGCCAAGGATGCCTTCTTTT	243
48	c90483_g5	(TCA)5	GGATGTCGAGGTACCTGTGG	CAGCCTGAAACGAAGACTCC	274
49	c90505_g2	(GAG)5	GCGCGTACCCCAACTACA	CAGCATCTTGCTGTCGATGT	224
50	c90514_g2	(GCC)5	TGGAATTCACCTTGGAGGAG	GAGTCAGTCGTTAGGGCGAG	238
51	c90552_g3	(GCA)5	GGTCACACAGAGTCAGACACG	ACATCTCCTCCCTGCCTTTT	128
52	c90560_g1	(ACC)5	CCAACGAAGGTGACCAGAAT	CATCTGAAGTGGTGGTGTGG	257
53	c90599_g1	(CAG)5	CCAGGTGTGCACCTTTCTTT	CCGTATGCCACCTTCTGTTT	207
54	c90599_g1	(GAG)5	AAACAGAAGGTGGCATACGG	TCTTGTCATCTTCCTTGCCC	232
55	c90620_g1	(AGG)6	AAGAACCGTGCAAGAATTGG	AGGCACACCTACAGTCCACC	256
56	c90620_g3	(CAG)5	GTGACTGTGAGTCAGGGCAG	CTGGATCACCACCTGCTTCT	228
57	c90630_g2	(GCG)7	TCCCCTCTCAGGGATTCTTT	AGAGGTCCCTGTTTCCAGGT	184
58	c90661_g1	(CCG)5	AGAAGGAGAAGGAGCCCAAG	CAAAGTGCCGGAGTTTGATT	255
59	c90736_g1	(GCT)5	CCCCAAGGAAGGTGTATGAC	GTTCATGAGTGGGTCCAGGT	278
60	c90756_g3	(TTG)5	AAACTTTTGGCATTGGAACG	GCAAGCCGAGAGAAACAAAT	230
61	c90793_g1	(GAG)5	GCGGTCCAAGTTCATAGTCC	CTTCTTCACGCAGGTCTTCC	172
62	c90846_g2	(CGG)6	GGGTAGGCGTTGTAGCCATA	GCTACAAGTGCAAGCGACAA	193
63	c90850_g2	(GAG)5	AGAGGAGGAGGAGGAACTGC	CTATATCCCTGTCCCCCACC	242
64	c90866_g2	(GGC)5	GATTGAGAGAGACGGGGATG	GCCCCCATTTCAGTGTTTTA	208
65	c90878_g3	(GAG)5	AACTGATTTCCCTGACGTGG	CAAGCTAGGAGTGACGAGGG	252
66	c95497_g6	(TTGT)5	ATTTCCAATGGGCTTTACCC	GCTTTTGTGCATTGTTGGAA	260
67	c95540_g1	(TTAC)6	CACTTCCTCACAGGCAGACA	TGTACAGGGCGAGTATGCTG	239
68	c95590_g1	(ACTC)5	TCCAACAGTTGACCAAAACAA	TCTCAGCAGGACTACAGGCA	254
69	c95720_g2	(AAAC)5	GAATGCCACACAGCATGG	AAATTTCCCCTTCCCAACAC	256
70	c95759_g5	(GCAG)5	GCCTTTGCCTTTCAAAACAG	ATGGATGAAGTTTTGCTGGG	252
71	c95883_g9	(ATTC)6	AAATCAAGCCTGCATTCCAC	AACCAGAGAAGGAAAAGCCC	232
72	c95889_g10	(GATG)5	AATGTTTGGCAGAGACCTGG	AAGGACAGAGCAGGTGAGGA	168
73	c95978_g1	(GGAC)6	CAGCATGATCTCAACCCAGA	TACCCGTACATGCAGTGAGC	227
74	c96045_g8	(AGCC)5	GCATTTTGTGGAGGGAGAGA	CACAGGGACTTCTCTGAGGC	162
75	c96324_g1	(CCTC)5	TTGTTTCCAGTGGAGCAGTTT	TTGGCAAATCCAAAAACCTC	234
76	c96377_g7	(CTGT)5	GCTAGGTGCCTGGTTCTCTG	CAGTGGAGATGGGGAGAGAG	238
77	c96483_g1	(CTTC)5	CTACAGAGAACCGCTCTGGG	ATCCCACTGCTTGTTGGAAG	187
78	c96651_g4	(AACA)5	ACCCAAGCCTACAAAATGGA	TAGGGTGGAAACCAAACTGC	220
79	c96778_g3	(GGAT)5	TTGCTGCCTTGAACAATCTG	AGCTGGCATGTAGGGGTATG	199
80	c96837_g2	(TGGA)6	AGTGGATGGATGGATGGATG	GAGGACCAAAGCCTAGGAGG	117
81	c96837_g3	(ATGG)5	TGAAGTGATGGCAAGAAACG	GGTCTGAAAGCCCTAGTCCC	225
82	c97325_g1	(ACAA)5	GGGTCACAGAGCCATCTCAT	GGGACTTCTACCCAGATGGA	249
83	c97325_g3	(AACA)6	TGATTCACGACTTCGTCTCG	GCTTGCCAGATGGAAAAGTC	167
84	c97325_g5	(CAAA)6	TTATAAGTTGCCGTGGGACA	CAGCCGAAACAGAGAAGGAG	199
85	c97342_g5	(AATA)5	GGTTAAGACTCAGCGCTTGC	GTGAGGTGCCTGGAATTCAT	199
86	c97401_g9	(GTTT)6	TAACCACTGCCCTCTCCTTG	ATCCAAGTGCCCTCAATGAC	268
87	c97420_g2	(ATTT)5	TCATGGGCACAGGTTGATTA	TATGAGGAGCCTTCCAGCAG	242
88	c97555_g6	(AATA)5	TAACCCATGCACATCCAAAC	TCTGTGAGGCACTGTCTGCT	260
89	c97681_g7	(TCTG)5	TGCTCCTACAAGGTGGGTCT	GCATGAAAGCACGTAACCAA	179
90	c97995_g3	(TGAA)5	GAGCAAAGCCTGACCTTCTG	GTAGGGCCAGTGGAACAAAA	206
91	c98078_g4	(TTTG)5	GCCAATGAATGCCCTAGAGA	CCCAGGTTCAATCCCTCATA	208
92	c98098_g9	(AACA)5	AAACAATATGACCCCAGTTTGG	GAACTCATTTCCCCCTCACA	139
93	c98127_g11	(GGAA)5	CTGAAGGGTAAGGGAGACCC	GGAGGAGACAAGTGCAGGAG	171
94	c98164_g4	(TGGC)6	CTTTCCCGCCACAAGGAC	CTGTGTGACCGTGTGGAATC	155
95	c98267_g4	(TGAA)5	CTTGGATACTTCTGCCAGGG	GCGGGAAGCATAAAATTCAA	162
96	c99660_g1	(CGCT)5	CACTCCCTTGCAGGCTACTC	TGAGGCAGCTGTGGTGTTAG	142
97	c77827_g2	(TGTT)5	TTCGTGATTCTGTGTCTGGG	TTGGATTCGGCAATAGCTTC	196
98	c100959_g1	(TTTTG)5	CAGCACAGTGAAGGCTGCTA	GGGTGGGAAAGAAACTCCAT	208
99	c42857_g1	(ACTTC)5	AGAAGGGGACGACAGAGGAT	TGGACAGCACCTTGGTTACA	244
100	c650_g1	(GAGGG)5	CCAGCTCTCTGCTGAAATCC	CTCAGGGGGAGGTTTCTAGG	256
101	c86603_g2	(AAATC)6	AAGAACAATGCCTGCAATCC	GTATGGGAAGATGCGAGAGC	196
102	c88071_g3	(TTGGT)5	AAGCCACCACACACAAACAA	TCCAGCCCACTTCATAGACC	255
103	c91113_g1	(GACGC)5	GAGGTTGGGCTTGACTCGTA	GGACTTTGAGTCCCTTCCCT	245
104	c92172_g3	(GGCAG)5	TAAAGCAGCTGGGAGGAGAG	CACAGGCTGGGTCAAAAGAG	257
105	c92254_g5	(GGGCT)5	TAGGGGCTGGATTTCTTCCT	CTAGGTAGGCAGTCCGCGAG	237
106	c94121_g3	(GCTTA)5	TGCATTGCAGGCAAGAGAC	CCCTCTCCCCTTCTCAAATC	210
107	c94603_g1	(CGGGG)5	GAGTGCTCCATACCTGTGGG	CTGATTCTGAAGACCACGCA	273
108	c96108_g12	(TAGCA)5	GTTGCACAGAGTTGGACACG	GAGGAAAGGGGAGATGAAGG	196
109	c99615_g1	(GGGAA)6	CAGGTTCCCATCTTTGAGGA	CTCTTTCCTCCAGGGTTTCC	270
110	c105450_g1	(GAGCCA)7	GGGGCTTCACACTGGAAATA	TCTTCTTCTTCCGTGGTGGT	274
111	c96303_g1	(AGGACG)5	GAGGACCTGTCCACAGAAGC	ATTTCATGAAGGTGGTTCGC	269
112	c78294_g2	(TTCTGC)5	ACGTACTCCTGAATGGTGGC	TATTACTCTCCAGCACGGGG	174
113	c93917_g4	(GCTGCG)5	TGTTCTGCACCTTCTCCTCC	CCATGGACACCAAGACACAG	198
114	c94419_g3	(GCTCCG)6	CTCCCATTCCGACTTCGACT	CCTGTTATCCAAGGAACCCA	239
115	c94999_g1	(CTGCCC)5	GGGAAAGAAGCCGCTAAGAC	CGTAGCGGTACTCCTGGAAG	202
